# Supplementary material for: Predicting Where a Radiation Will Occur: Acoustic and Molecular Surveys Reveal Overlooked Diversity in Indian Ocean Island Crickets (Mogoplistinae: Ornebius)
Source: PLoS One. 2016 Feb 12;11(2):e0148971. doi: 10.1371/journal.pone.0148971 (PMC4752360; doi:10.1371/journal.pone.0148971)
Supplement: S1 File — (XLSX) [file pone.0148971.s001.xlsx]

## Sheet: Feuil1
S1 File. Data used for song classification. See methods section and S1 Table for description of parameters.
Song type code	Syllables	Rate1	Rate2/Rate1	Rate 3/Rate 1	Fundamental	Sentence Period	Rate 1 / frequency	Rate 2 / frequency	Rate 3 / frequency
1 Seychelles, La Digue	2	1.36448	2.08276	1	5683	869.797	0.000240098	0.00036649	0.00036649
1 Seychelles, La Digue	2	0.798849	1.91918	1	6178	953.092	0.000129305	0.000310647	0.000310647
1 Seychelles, La Digue	2	1.21368	2.23652	1	6537	947.486	0.000185664	0.000342132	0.000342132
1 Seychelles, La Digue	2	0.830633	1.87126	1	5575	929.239	0.000148992	0.000335651	0.000335651
1 Seychelles, La Digue	2	1.18258	2.13654	1	5703	925.389	0.00020736	0.000374634	0.000374634
2 Seychelles, Praslin	1	1.283	1	1	5790	516.6	0.000221589	0.000221589	0.000221589
2 Seychelles, Silhouette	1	0.809463	1	1	6140	534.969	0.000131834	0.000131834	0.000131834
2 Seychelles, Silhouette	1	0.712409	1	1	5533	562.118	0.000128756	0.000128756	0.000128756
3b Comoros, Mayotte	2	4.84262	1.66465	1	6110	550.25	0.000792572	0.000272447	0.000272447
3a Comoros, Mohéli	2	4.64225	1.78169	1	6029	442.75	0.000769987	0.00029552	0.00029552
3a Comoros, Mohéli	2	4.74286	1.89286	1	6180	454.25	0.000767453	0.000306288	0.000306288
4 Mascarene, Mauritius, Brise Fer	2	5.66061	2.4303	1	5107	580.15	0.0011084	0.000475877	0.000475877
4 Mascarene, Mauritius, Pouce	2	5.34286	2.57143	1	5270	556.25	0.00101382	0.000487937	0.000487937
4 Mascarene, Mauritius, Macabé	2	6.09231	2.23077	1	4980	462	0.00122335	0.000447946	0.000447946
4 Mascarene, Mauritius, Macabé	2	5.84225	2.07746	1	5110	469.775	0.0011433	0.000406549	0.000406549
5 Mascarene, La Réunion, Grande Chaloupe	2	7.53008	1.74797	1	5530	350.675	0.00136168	0.000316088	0.000316088
5 Mascarene, La Réunion, La Nouvelle	2	7.74286	1.77143	1	5380	373.45	0.00143919	0.000329262	0.000329262
5 Mascarene, La Réunion, La Nouvelle	2	7.69231	1.73077	1	5200	355	0.00147929	0.00033284	0.00033284
6 Mascarene, La Réunion, Basse Vallée	3	6.25	0.65625	6.20625	5023	1268	0.00124428	0.000130649	0.00123557
6 Mascarene, La Réunion, Piton de Glace	3	5.46667	0.666667	6.02	5405	1239.47	0.00101141	0.000123343	0.00111378
6 Mascarene, La Réunion, Piton Montvert	3	5.55676	0.614865	5.68243	4981	1161	0.00111559	0.000123442	0.00114082
6 Mascarene, La Réunion, Piton Montvert	3	5.19424	0.503597	6.26619	5650	1215	0.000919335	8.91322e-05	0.00110906
6 Mascarene, La Réunion, Piton Montvert	3	6.71141	0.66443	6.73154	5879	1251	0.00114159	0.000113017	0.00114502
6 Mascarene, La Réunion, Piton Montvert	3	5.84225	0.56338	6.41549	5785	1217.97	0.0010099	9.73864e-05	0.00110899
6 Mascarene, La Réunion, Piton Montvert	3	5.69655	0.682759	4.63448	5174	1153.47	0.001101	0.00013196	0.000895725
6 Mascarene, La Réunion, Serré	3	6.65	0.5	5.325	5850	1064.7	0.00113675	8.54701e-05	0.000910256
6 Mascarene, La Réunion, Serré	3	5.59424	0.604317	5.44604	5160	1078	0.00108416	0.000117116	0.00105543
6 Mascarene, La Réunion, Vallée Heureuse	3	5.72529	0.665579	5.41599	5177	1139.51	0.00110591	0.000128565	0.00104616
6 Mascarene, La Réunion, Serré	3	5.56361	0.662834	5.77612	5181	1182.34	0.00107385	0.000127936	0.00111487
7 Mascarene, Rodrigues, Grande Montagne	2	9.62791	1.9186	1	5906	262.2	0.00163019	0.000324857	0.000324857
7 Mascarene, Rodrigues, Grande Montagne	2	9.63596	1.8764	1	5821	265.625	0.00165538	0.000322351	0.000322351
7 Mascarene, Rodrigues, Grande Montagne	2	9.76364	1.81818	1	5927	257.35	0.00164732	0.000306763	0.000306763
7 Mascarene, Rodrigues, Grande Montagne	2	9.40408	2.14286	1	6291	353.172	0.00149485	0.000340623	0.000340623
7 Mascarene, Rodrigues, Grande Montagne	2	8.69091	2.09586	1	6284	349.058	0.00138302	0.000333523	0.000333523
8 Mascarene, Rodrigues, Grande Montagne	2	7.53333	1.95833	1	4410	361.252	0.00170824	0.000444067	0.000444067
8 Mascarene, Rodrigues, Ilot Crabe	2	7.49351	2.20779	1	5000	479.062	0.0014987	0.000441558	0.000441558
8 Mascarene, Rodrigues, Grande Montagne	2	7.74444	2.18056	1	4940	435.1	0.0015677	0.000441408	0.000441408
8 Mascarene, Rodrigues, Ilot Crabe	2	7.37439	1.88011	1	4572	355.775	0.00161295	0.000411222	0.000411222
8 Mascarene, Rodrigues, Grande Montagne	2	7.64476	1.94229	1	4580	366.175	0.00166916	0.000424082	0.000424082
8 Mascarene, Rodrigues, Grande Montagne	2	7.59329	1.94724	1	4820	368.4	0.00157537	0.000403992	0.000403992
8 Mascarene, Rodrigues, Grande Montagne	2	7.25926	2.22222	1	4823	407.25	0.00150513	0.000460755	0.000460755
9 Mascarene, La Réunion, Mare Longue	1	4.31716	1	1	4535	185.9	0.000951965	0.000951965	0.000951965
9 Mascarene, La Réunion, Mare Longue	1	4.91429	1	1	4913	183.75	0.00100026	0.00100026	0.00100026
9 Mascarene, La Réunion, Piton de Glace	1	4.46316	1	1	4680	199.5	0.000953666	0.000953666	0.000953666
9 Mascarene, La Réunion, Piton de Glace	1	4.38135	1	1	5008	202.65	0.00087487	0.00087487	0.00087487
9 Mascarene, La Réunion, Piton de Glace	1	4.65051	1	1	5080	215.25	0.000915454	0.000915454	0.000915454
9 Mascarene, La Réunion, Piton de Glace	1	4.29451	1	1	4800	195.65	0.000894689	0.000894689	0.000894689
9 Mascarene, La Réunion, Jacques Payet	1	5.26061	1	1	4300	162.75	0.0012234	0.0012234	0.0012234
9 Mascarene, La Réunion, Cascade du Chien	1	5.15556	1	1	4840	184.5	0.0010652	0.0010652	0.0010652
9 Mascarene, La Réunion, Cascade du Chien	1	5.48235	1	1	4870	174.25	0.00112574	0.00112574	0.00112574
10 Mascarene, La Réunion, Puits Arabe	1	2.9841	1	1	4867	256.925	0.000613129	0.000613129	0.000613129
10 Mascarene, La Réunion, Puits Arabe	1	3.15257	1	1	4809	265.65	0.000655556	0.000655556	0.000655556
10 Mascarene, La Réunion, Puits Arabe	1	3.44615	1	1	5087	266.5	0.000677443	0.000677443	0.000677443
10 Mascarene, La Réunion, Puits Arabe	1	3.09301	1	1	4970	269.714	0.000622337	0.000622337	0.000622337
10 Mascarene, La Réunion, Puits Arabe	1	3.25864	1	1	5108	258.707	0.000637949	0.000637949	0.000637949
10 Mascarene, La Réunion, Puits Arabe	1	3.45532	1	1	5085	246.75	0.000679512	0.000679512	0.000679512
10 Mascarene, La Réunion, Puits Arabe	1	3.45116	1	1	5376	231.125	0.000641957	0.000641957	0.000641957
10 Mascarene, Mauritius, Round Island	1	2.92611	1	1	5543	217.411	0.000527893	0.000527893	0.000527893
10 Mascarene, Mauritius, Round Island	1	3.19255	1	1	5516	229.523	0.00057878	0.00057878	0.00057878
10 Mascarene, Mauritius, Round Island	1	2.95107	1	1	5518	241.702	0.000534807	0.000534807	0.000534807
